# Supplementary material for: TERT Promoter Revertant Mutation Inhibits Melanoma Growth through Intrinsic Apoptosis
Source: Biology (Basel). 2022 Jan 14;11(1):141. doi: 10.3390/biology11010141 (PMC8773187; doi:10.3390/biology11010141)
Supplement: Supplementary file 1 [file biology-11-00141-s001.zip › biology-1512795-supplementary/Supplementary File/biology-1512795 File S1/Description.txt]

有一些PVDF膜，我们在膜再生后重新使用过
